# Supplementary material for: Homogeneous surrogate virus neutralization assay to rapidly assess neutralization activity of anti-SARS-CoV-2 antibodies
Source: Nat Commun. 2022 Jul 1;13:3716. doi: 10.1038/s41467-022-31300-9 (PMC9249905; doi:10.1038/s41467-022-31300-9)
Supplement: Supplementary file 4 — Source Data [file 41467_2022_31300_MOESM4_ESM.xlsx]

## Sheet: Fig 2c_d
Figure 2c
					AVG	STDEV
WT 100 ug/mL	4431	5782	3811		4674.67	1007.84
WT 0 ug/mL	59393	127250	66028		84223.7	37409.3
Figure 2d
					AVG	STDEV
Sample 1	15017	27137	31798		24650.7	8662.38
Sample 2	5562	2520	6022		4701.33	1903.04
Sample 3	77070	3691	81504		54088.3	43701.6
Sample 4	100491	78639	130790		103307	26189.3
Sample 5	32441	27318	43950		34569.7	8517.88
Sample 6	69504	64866	86925		73765	11630.4
Sample 7	87726	66927	115409		90020.7	24322.3
Sample 8	82892	71041	85597		79843.3	7742.1
Sample 9	134710	109863	159202		134592	24669.7
Sample 10	54339	51324	71850		59171	11083.3
Sample 11	63129	57859	93375		71454.3	19165.9
Sample 12	15969	11259	16210		14479.3	2791.49
Sample 13	11850	7944	13434		11076	2825.66
Sample 14	53351	43597	59565		52171	8049.13
Sample 15	68322	76605	105389		83438.7	19455.5
Sample 16	2640	49953	76078		42890.3	37224.9
Sample 17	2680	2600	1450		2243.33	688.21
Sample 18	56750	2650	2880		20760	31168.5
HS 100	3981	3520	4121		3874	314.463
HS 10	6273	7314	10148		7911.67	2005.45
HS 1	21034	23081	32080		25398.3	5876.31
HS 0.1	53845	51002	87219		64022	20139.4
HS 0	55721	64442	98897		73020	22830.4

## Sheet: Fig 3d
ID		NeuSATiN Results n=3				NeuSATiN Results (%) n=3
VAC-1		0.0643971	0.0529029	0.0487572		6.43971	5.29028	4.87572
VAC-2		0.234896	0.0917179	0.0938637		23.4896	9.17179	9.38637
VAC-3		0.0832344	0.027823	0.0325865		8.32344	2.7823	3.25865
VAC-4		0.111271	0.0380117	0.0558625		11.1271	3.80117	5.58625
VAC-5		0.0998813	0.0495719	0.044347		9.98813	4.95719	4.4347
VAC-6		0.152888	0.0542744	0.0781585		15.2888	5.42744	7.81585
VAC-7		0.0731587	0.0301742	0.045082		7.31587	3.01742	4.5082
VAC-8		0.0841106	0.040167	0.0536574		8.41106	4.0167	5.36574
VAC-9		0.101634	0.0438898	0.0509623		10.1634	4.38898	5.09623
VAC-10		0.0976909	0.0331133	0.044837		9.76909	3.31133	4.4837
VAC-11		0.00975631	0.0077246	0.0119096		0.975631	0.77246	1.19096
VAC-12		0.0130698	0.00868572	0.0185817		1.30698	0.868572	1.85817
VAC-13		0.0261948	0.0384415	0.0280128		2.61948	3.84415	2.80128
VAC-14		0.0281276	0.0122454	0.013565		2.81276	1.22454	1.3565
VAC-15		0.0227847	0.021579	0.0448196		2.27847	2.1579	4.48196
VAC-16		0.0130238	0.00954006	0.0147605		1.30238	0.954006	1.47605
VAC-17		0.0146805	0.0119251	0.0137489		1.46805	1.19251	1.37489
VAC-18		0.0274833	0.0101096	0.0169263		2.74833	1.01096	1.69263
VAC-19		0.00994039	0.00914849	0.0120475		0.994039	0.914849	1.20475
VAC-20		0.0095262	0.00751102	0.0100243		0.95262	0.751102	1.00243
VAC-21		0.0121657	0.00908865	0.00775634		1.21657	0.908865	0.775634
VAC-22		0.0133012	0.00986033	0.00885895		1.33012	0.986033	0.885895
VAC-23		0.0495604	0.0639506	0.0512299		4.95604	6.39506	5.12298
VAC-24		0.0331556	0.033628	0.012509		3.31556	3.3628	1.2509
VAC-25		0.0145448	0.0143618	0.0115204		1.45448	1.43618	1.15204
VAC-26		0.0192489	0.0135044	0.0128132		1.92489	1.35044	1.28132
VAC-27		0.0165994	0.0135901	0.0131934		1.65994	1.35901	1.31934
VAC-28		0.0200112	0.0131185	0.0110642		2.00112	1.31185	1.10642
VAC-29		0.402766	0.223229	0.155507		40.2766	22.3229	15.5507
VAC-30		0.622419	0.602084	0.54513		62.2419	60.2084	54.513
VAC-31		0.289527	0.300511	0.106145		28.9527	30.0511	10.6145
VAC-32		0.33927	0.369204	0.329439		33.927	36.9204	32.9439
VAC-33		0.29786	0.196274	0.398193		29.786	19.6274	39.8193
VAC-34		1	1	1		100	100	100
VAC-35		0.349425	0.233528	0.245193		34.9425	23.3528	24.5193
VAC-36		0.25794	0.529609	0.512736		25.794	52.9609	51.2736
VAC-37		0.172491	0.162786	0.282621		17.2491	16.2786	28.2621
VAC-38		0.269528	0.307253	0.393763		26.9528	30.7253	39.3763
VAC-39		0.900471	0.574408	0.55853		90.0471	57.4408	55.853
VAC-40		0.405844	0.396499	0.232276		40.5844	39.6499	23.2276
VAC-41		0.426506	0.467347	0.308534		42.6506	46.7347	30.8534
VAC-42		0.161851	0.117801	0.140501		16.1851	11.7801	14.0501
VAC-43		0.314855	0.557144	0.319485		31.4855	55.7144	31.9485

## Sheet: Fig 3e
nSATiN	pbSNA 1:5
96.5471	64.2912
9.40737	6.9897
19.2274	6.32653
8.17427	2.59017
77.8845	62.7218
12.9579	1.55451
10.5256	0.374201
9.07624	0.290417
35.9122	67.8488
91.4934	96.3366
73.8041	74.8906
10.3969	4.05306
5.89284	0.380868
9.58299	2.42925
67.3195	70.3393
10.6091	1.9236
9.63123	0.205284
13.7594	2.02809
39.0348	37.957
8.85746	2.24389
53.978	10.3072
48.6997	26.4221
8.39083	1.30019
52.1314	49.4449
11.3444	2.29817
13.5046	1.04852
0.9272	16.6333
2.0076	5.34547
1.1268	0
1.3676	0.89083
2.5537	12.4896
1.9137	6.27349
1.1562	0.348126
1.0975	3.51943
1.2325	0
1.0799	3.74422
2.2067	0.602149
3.1227	2.30119
7.8303	15.0679
18.592	5.23883
13.7781	17.9698
1.66475	0
5.22631	17.8729
2.26055	1.28106
29.7397	48.7285
8.44067	4.80061
3.27118	5.91279
29.7397	5.03663
1.38579	0.631652
6.62653	9.58761
1.2445	0.30583
1.20608	0.294034
5.53854	10.7817
1.08604	0.436714
1.06032	1.15924
1.52332	1.95575
1.54018	0.754115
1.13435	6.94748
1.52875	9.02682
2.30327	3.23026
1.23152	0
1.21437	0.977421
2.14065	4.97676
1.05432	5.11172
2.21782	2.62264
1.77197	0.597453

## Sheet: Fig 3f_g
Wild Type (WT) aka 'Wuhan' Variant				Alpha Variant				Beta Variant				Gamma Variant				Delta Variant				Omicron Variant
post-infection	pre-vaccination and pre-infection	vaccinated	vaccinated and infected	post-infection	pre-vaccination and pre-infection	vaccinated	vaccinated and infected	post-infection	pre-vaccination and pre-infection	vaccinated	vaccinated and infected	post-infection	pre-vaccination and pre-infection	vaccinated	vaccinated and infected	post-infection	pre-vaccination and pre-infection	vaccinated	vaccinated and infected	post-infection	pre-vaccination and pre-infection	vaccinated	vaccinated and infected
0.049871	0.556526	0.041807	0.022652	0.047975	0.557047	0.340364	0.071908	0.037547	0.310737	0.360842	0.082737	0.114234	0.695112	0.103927	0.03543	0.235484	0.478004	0.23429	0.09232	52.0661	51.0331	48.7603	46.0744
0.107982	0.330525	0.016416	0.021581	0.071818	0.520614	0.085331	0.070949	0.223414	0.304421	0.038526	0.053053	0.158813	0.568658	0.02421	0.036611	0.830066	0.276646	0.058185	0.065943	40.7025	39.4628	50.4132	51.0331
0.060607	0.507055	0.02228	0.022444	0.030042	0.596357	0.139981	0.077661	0.024307	0.361474	0.094947	0.073263	0.114234	1	0.038677	0.041335	0.200826	0.369649	0.134213	0.099302	100	52.686	57.438	39.4628
0.073559	0.449859	0.022622	0.116595	0.037157	0.550336	0.092042	0.066155	0.025454	0.512842	0.031579	0.282526	0.116315	0.428239	0.022143	0.064364	0.211023	0.427222	0.043445	0.1955	89.9335	48.9669	61.5702	52.686
0.137355	0.397738	0.029871	0.054338	0.099089	0.513902	0.126558	0.064238	0.406869	0.437684	0.187158	0.109684	0.519426	0.68813	0.051668	0.062592	0.778023	0.404783	0.117145	0.202483	87.1432	59.9174	42.562	48.9669
0.102931	0.64968	0.016729	0.030972	0.090169	0.452541	0.077661	0.068073	0.334204	0.343579	0.018737	0.063158	0.234381	0.393328	0.028934	0.036906	0.810695	0.467966	0.046548	0.13654	60.0987	52.0661	46.4876	59.9174
0.062188	0.306474	0.020479	0.034321	0.037157	0.526366	0.093001	0.060403	0.024252	0.329053	0.024	0.050105	0.099608	0.4391	0.029229	0.038382	0.195731	0.354591	0.050427	0.088441	61.3866	57.0248	38.2231	52.0661
0.059031	0.480875	0.023932	0.032788	0.045072	0.895494	0.063279		0.121005	0.325263	0.071579	0.043158	0.156718	0.723817	0.025982	0.061116	0.302257	0.343076	0.062839	0.096199	77.2698		59.7107	57.0248
0.066292	1	0.023277		0.044669	0.972196	0.09396		0.156854	1	0.045053		0.120147	0.769589	0.029229		0.436824	0.687629	0.096199		88.2164		67.7686
0.058084	0.501488	0.02542		0.037055	0.820709	0.104506		0.085348	0.529895	0.033474		0.082887	0.695112	0.031296		0.23141	0.583998	0.116369		61.3866		56.405
0.118691	0.494687	0.076663		0.048686	0.694151	0.091083		0.044702	0.306105	0.089053		0.152886	0.460047	0.036611		0.144656	0.76085	0.178433		84.1382		0
0.167959	0.169817	0.040795		0.065919	0.375839	0.092042		0.164498	0.457263	0.118105		0.222884	0.639255	0.039268		0.40981	0.447889	0.156711		76.6259		58.6777
0.421165	0.463745	0.067823		0.137487	1	0.119847		0.306537		0.088		0.466766	0.688906	0.031296		0.804069	1	0.128782		44.4301		49.1736
1		0.031761		0.129564		0.088207		0.722472		0.027368		1		0.031296		1		0.06827		61.3866		54.1322
0.741077		0.033591		0.128161		0.083413		0.28117		0.027158		0.788943		0.059935		0.826496		0.104732		81.1333		34.9174
0.062392		0.042149		0.204746		0.082454		0.058226		0.032842		0.084968		0.051963		0.245779		0.076028		78.1284
0.287758				0.376949				1				0.433597				0.747019				75.3166
0.056476				0.171695				0.05416				0.087839				0.186039				100
0.054862				0.187542				0.093218				0.074204				0.202228				70.7252
0.079066				0.229873				0.162348				0.159316				0.316746				88.9111
0.085897				0.210636				0.035486				0.097886				0.374201				82.2577
0.063253				0.188008				0.066945				0.065879				0.264154				64.5155
0.085306				0.244449				0.464096				0.086691				0.284957				72.056
0.12855				0.257331				0.027584				0.193332				0.574778				100
0.068685				0.210636				0.16345				0.073615				0.226056				82.4795
0.067717				0.20178				0.363792				0.088025				0.458091				84.9191
0.119406				0.231525				0.110125				0.25146				0.671162
0.058789				0.153305				0.2269				0.066884				0.266528
0.123709				0.177754				0.105433				0.014496				0.346848
0.09886				0.194195								0.088557				0.271883

## Sheet: Fig 4a
Regn10933n
Ab (ug/ml)	prototype			alpha			beta			gamma			delta			omicron
1	25.2128	25.9239	24.6397	34.8341	35.1016	32.2282	106.846	110.814	111.493	105.423	83.6391	118.537	57.5152	59.6087	58.4397	115.011	117.105	106.955
0.333333	30.869	29.709	28.1803	47.7961	43.0958	47.1618	99.8804	101.868	114.971	93.4622	85.8445	124.119	61.9312	63.4243	69.2753	100.218	108.034	113.231
0.111111	45.6087	31.4992	30.3501	56.5852	58.7964	55.303	110.458	113.098	119.117	102.427	102.01	125.323	73.5825	77.8233	73.1728	104.028	108.627	114.107
0.037037	64.0269	38.5805	34.4537	60.3387	70.0793	59.7248	116.667	122.24	111.376	99.0446	126.871	115.486	77.6932	79.2728	76.8036	108.366	104.662	123.405
0.012346	85.6495	45.8769	33.7969	71.2452	74.4981	64.9493	106.771	118.552	108.363	103.769	108.762	109.889	84.1471	101.665	81.4224	103.674	104.101	105.144
0.004115	96.1177	77.8494	41.6497	83.5736	89.024	82.6232	121.63	118.022	105.983	111.992	103.405	114.349	99.8861	104.557	86.4519	93.2796	108.845	116.92
0.001372	94.7036	88.0233	74.818	96.6131	92.7221	98.6056	104.83	112.341	123.026	111.353	111.301	106.763	96.7962	110.336	100.725	95.8958	106.235	112.288
Regn10987n
Ab (ug/ml)	prototype			alpha			beta			gamma			delta			omicron
1	34.2392	36.4645	33.6663	45.4823	49.0891	49.154	41.1606	43.3934	39.0245	42.8453	39.5641	50.5121	35.9843	34.8293	39.2199	97.9425	104.239	97.641
0.333333	43.6586	43.8669	42.0388	58.6319	52.6615	62.6041	52.1457	45.3803	48.946	50.3921	46.4595	61.3506	40.5314	45.087	47.9979	102.166	104.775	101.262
0.111111	83.7956	58.4519	47.828	69.731	76.7164	69.8912	54.2277	57.8554	51.4794	57.7573	59.2792	68.3607	51.0061	56.6435	53.7818	102.602	107.394	103.191
0.037037	88.2804	67.1462	57.2982	80.2314	86.3448	81.8648	61.4661	65.1236	54.6727	62.4607	68.6381	71.0482	57.0648	60.1175	60.5017	99.357	95.2276	101.989
0.012346	85.8396	71.3934	61.3722	80.1111	95.0111	79.4932	61.5843	71.4979	57.7883	78.4287	70.727	72.8516	62.1944	74.4603	60.3464	95.784	108.012	95.9362
0.004115	87.6952	87.7028	69.2165	93.8649	106.768	93.2454	81.5194	88.3163	79.5301	84.2931	90.1528	97.1394	86.7654	100.416	87.8841	96.5862	102.888	109.454
0.001372	85.0245	92.5291	90.7847	91.1666	109.534	95.4051	103.115	107.604	90.0808	99.3677	93.2765	98.549	96.5707	108.526	97.2598	99.9456	112.486	106.681
JSO16n
Ab (ug/ml)	prototype			alpha			beta			gamma			delta			omicron
1	29.8031	26.9737	28.7734	49.8366	49.3154	50.946	89.2876	81.4379	104.034	102.496	89.0644	103.504	52.4256	61.8698	57.1633	97.5697	85.2843	92.1216
0.333333	33.7679	31.5275	32.8658	52.302	47.1594	57.5526	89.3529	74.6471	97.8687	91.8515	79.998	109.038	55.3826	60.7265	59.861	101.247	111.253	97.1137
0.111111	42.3308	44.452	37.0468	67.2745	60.99	60.8769	101.537	85.5476	99.6273	91.5006	92.3079	102.575	61.8265	63.0253	63.7798	100.221	111.063	97.5402
0.037037	53.63	56.6426	48.0242	78.0877	93.5011	76.5488	103.002	99.5375	93.4506	95.5771	99.2339	99.8332	65.76	67.5465	56.5538	98.0913	102.267	100.746
0.012346	74.7575	78.5503	65.1352	99.2012	104.268	86.372	102.195	112.169	99.1109	96.4699	115.506	103.321	78.3651	75.2004	84.3107	100.31	105.703	99.7406
0.004115	91.7854	97.8531	93.284	100.372	101.419	94.4578	111.123	112.512	106.656	106.543	102.288	100.948	93.4621	90.9407	92.2086	101.281	102.924	98.7385
0.001372	95.632	105.162	95.4617	101.763	102.153	89.9778	103.244	111.531	99.4978	101.279	104.641	97.6476	96.2511	94.9011	92.7226	98.5177	102.585	97.9124

## Sheet: Fig 4b
M26
Dilution	prototype	alpha	beta	gamma	delta	omicron
0.0125	39.0348	63.7899	105.737	89.6927	94.9774	68.4115
0.00625	70.1906	72.4937	124.737	117.411	126.276	66.0373
0.003125	83.8673	96.3613	129.474	120.715	121.829	70.948
0.001563	93.2751	100.181	118.217	116.979	124.024	81.8188
0.000781	94.0333	100.072	110.888	109.748	121.963	90.5369
0.000391	91.3939	96.5308	97.0328	93.1699	96.7891	96.231
M25
Dilution	prototype	alpha	beta	gamma	delta	omicron
0.0125	13.7594	32.4483	97.5061	47.2608	48.5944	78.2637
0.00625	39.1719	62.7025	134.993	91.7231	77.8122	83.2108
0.003125	64.8415	93.2292	139.945	99.4701	101.236	90.3437
0.001563	88.0978	105.923	142.071	97.3859	102.847	90.2295
0.000781	97.6587	109.89	135.673	91.1518	100.027	102.323
0.000391	97.1915	106.538	120.725	89.2764	90.113	87.9097
M24
Dilution	prototype	alpha	beta	gamma	delta	omicron
0.0125	9.63123	7.82048	24.939	20.137	9.46332	51.5564
0.00625	19.7181	16.3466	44.1206	26.4756	19.789	57.4148
0.003125	24.3179	30.2837	64.0141	54.613	31.6339	79.6372
0.001563	34.6753	45.8022	86.1478	70.64	49.4447	87.768
0.000781	50.3471	65.2997	106.524	83.652	75.3901	104.475
0.000391	61.3807	71.2293	100.65	92.2745	79.5241	105.252
M23
Dilution	prototype	alpha	beta	gamma	delta	omicron
0.0125	10.6091	16.706	46.2532	48.779	37.9367	46.3177
0.00625	29.3757	43.9906	88.8825	90.8155	78.8775	55.6988
0.003125	44.0498	61.2595	109.601	109.837	103.549	88.431
0.001563	67.7392	76.7979	115.81	117.107	112.746	86.3058
0.000781	76.8572	87.8773	104.598	114.364	111.418	81.0396
0.000391	78.6726	88.2431	100.722	99.3046	109.184	104.566
M22
Dilution	prototype	alpha	beta	gamma	delta	omicron
0.0125	67.3195	84.0466	141.423	72.2503	78.4163	45.491
0.00625	77.5049	101.966	121.51	93.445	105.528	60.9134
0.003125	95.1507	117.032	130.829	97.1477	111.849	69.831
0.001563	96.3094	105.649	122.412	91.5301	111.997	82.5238
0.000781	110.188	113.778	102.284	87.6901	106.94	74.6426
0.000391	110.437	101.837	112.38	82.3973	101.879	99.5921
M21
Dilution	prototype	alpha	beta	gamma	delta	omicron
0.0125	9.58299	24.5085	57.4526	47.0576	42.215	61.0145
0.00625	22.9536	52.1155	106.338	96.9424	75.0769	65.7058
0.003125	49.8015	72.476	120.814	120.318	99.8943	67.5724
0.001563	65.0998	89.9809	130.294	123.793	101.539	79.6186
0.000781	74.8834	86.0063	116.633	124.55	112.85	90.2047
0.000391	82.2637	85.3299	112.035	118.378	114.302	93.6216
M20
Dilution	prototype	alpha	beta	gamma	delta	omicron
0.0125	5.89284	7.806	37.2779	27.5623	21.2104	60.6727
0.00625	13.8273	23.1246	53.0754	56.769	40.4004	64.4217
0.003125	30.9773	47.3326	103.166	93.4236	75.0823	76.1908
0.001563	44.1	68.2033	103.312	111.672	84.2107	80.4254
0.000781	63.1678	81.0153	115.162	110.749	98.7559	76.913
0.000391	68.7856	81.4576	102.871	106.212	99.0068	96.8733
M19
Dilution	prototype	alpha	beta	gamma	delta	omicron
0.0125	73.8041	78.8223	154.612	87.3616	93.8827	54.3638
0.00625	101.376	120.856	121.592	73.2043	97.8179	61.8853
0.003125	113.915	130.156	133.385	96.7841	107.154	68.6632
0.001563	111.521	129.438	124.401	96.3055	103.075	77.3022
0.000781	106.464	122.081	112.902	82.2646	96.569	87.1442
0.000391	108.954	112.302	107.076	85.643	91.0915	99.339
M18
Dilution	prototype	alpha	beta	gamma	delta	omicron
0.0125	63.5731	64.0178	99.4576	131.738	98.2857	58.7545
0.00625	91.4934	100.023	92.8803	106.246	111.907	58.9402
0.003125	85.786	105.981	105.305	110.323	116.489	77.6475
0.001563	91.9646	106.397	109.966	110.373	108.784	76.7307
0.000781	84.5185	101.311	112.513	116.449	103.099	81.3704
0.000391	79.4119	96.5996	94.5649	106.495	107.788	102.444
M17
Dilution	prototype	alpha	beta	gamma	delta	omicron
0.0125	35.9122	50.8957	75.6667	74.9296	81.5885	60.5166
0.00625	48.2832	74.1089	100.784	104.782	108.723	51.4333
0.003125	67.231	88.3952	103.831	102.11	91.8836	66.5229
0.001563	75.1466	87.0427	99.8533	100.682	103.387	72.1082
0.000781	85.744	88.6152	93.9931	91.0765	94.5555	92.9778
0.000391	83.3388	82.488	82.3808	90.5254	100.972	106.365
M16
Dilution	prototype	alpha	beta	gamma	delta	omicron
0.0125	9.07624	12.4056	50.3405	23.8601	9.56406	44.4731
0.00625	18.4783	24.3116	95.4879	54.741	24.9445	60.4767
0.003125	28.0506	41.0423	119.647	72.4028	39.4389	84.7349
0.001563	50.5231	73.0571	164.142	101.161	59.7604	94.7536
0.000781	75.1119	89.6896	170.057	117.109	91.7723	99.8218
0.000391	91.2617	99.2849	157.391	117.739	102.45	108.333
M15
Dilution	prototype	alpha	beta	gamma	delta	omicron
0.0125	10.5256	8.21728	30.4421	23.4373	8.62553	50.0729
0.00625	14.9367	14.4401	52.3371	33.606	20.0336	44.2021
0.003125	21.2755	29.2325	77.878	59.0423	42.4031	71.9315
0.001563	33.8014	49.3919	93.0542	77.0205	54.0948	77.0753
0.000781	56.5674	71.9917	94.3622	93.6602	67.7196	97.1574
0.000391	72.5809	84.3186	103.445	88.4417	71.4141	93.156
M14
Dilution	prototype	alpha	beta	gamma	delta	omicron
0.0125	12.9579	27.7164	63.8827	47.1711	32.9595	44.6512
0.00625	28.1702	57.1275	110.83	78.1967	68.6213	68.5167
0.003125	54.8156	79.7344	114.816	108.503	89.9003	81.7645
0.001563	74.3477	84.9566	110.566	113.456	95.8485	79.1778
0.000781	79.5666	89.8899	104.847	112.468	95.6391	100.869
0.000391	93.6449	84.9615	103.421	103.764	84.0077	107.305
M13
Dilution	prototype	alpha	beta	gamma	delta	omicron
0.0125	77.8845	96.3791	172.869	124.582	74.7946	69.8365
0.00625	85.7206	85.3313	147.021	124.818	98.1281	49.8555
0.003125	102.378	108.102	148.667	126.739	96.9497	75.2362
0.001563	105.548	104.523	129.98	109.697	93.4361	77.7383
0.000781	110.613	102.279	120.504	111.292	95.5207	106.199
0.000391	108.944	92.7685	113.668	102.647	89.7073	106.719
M12
Dilution	prototype	alpha	beta	gamma	delta	omicron
0.0125	8.17427	18.7757	51.1924	31.6852	15.1326	59.6211
0.00625	17.7159	40.2275	90.33	59.4037	34.2504	73.5161
0.003125	41.0536	77.9346	127.976	96.0276	73.8766	76.3985
0.001563	69.3103	85.8037	133.369	110.628	76.3295	71.3035
0.000781	90.7038	87.2545	129.512	117.879	90.6377	91.1332
0.000391	96.0461	90.2326	124.384	118.7	101.042	91.6752
M11
Dilution	prototype	alpha	beta	gamma	delta	omicron
0.0125	19.2274	40.3773	33.2312	48.0256	53.5222	61.6941
0.00625	43.6888	69.3797	57.8112	76.5029	79.3839	56.3494
0.003125	71.2706	95.8344	76.5962	110.777	86.8959	61.4712
0.001563	85.5222	95.9724	78.7511	109.574	93.8854	71.6598
0.000781	91.1276	97.642	87.2578	108.55	100.788	88.3574
0.000391	92.209	88.8329	83.8273	112.156	102.191	72.5436
M10
Dilution	prototype	alpha	beta	gamma	delta	omicron
0.0125	9.40737	12.9172	46.9229	29.5086	20.9346	49.9669
0.00625	16.7302	33.0384	81.0081	36.1333	38.5555	68.3668
0.003125	32.2659	63.0582	118.736	67.7416	62.0905	77.6317
0.001563	61.1063	81.394	117.832	85.4594	74.0322	71.1495
0.000781	81.0444	90.3946	122.18	86.6028	91.6124	79.4109
0.000391	88.2534	90.2248	122.617	105.34	91.4347	92.8107
M9
Dilution	prototype	alpha	beta	gamma	delta	omicron
0.0125	13.5046	20.9207	71.7521	37.6302	16.1912
0.00625	23.358	38.0043	104.946	65.3794	38.3246
0.003125	43.7614	80.7162	144.24	105.037	61.3336
0.001563	72.1848	90.2261	137.469	115.234	79.4507
0.000781	71.5296	90.961	124.689	113.025	96.258
0.000391	93.6981	96.4941	120.472	117.753	92.5172
M8
Dilution	prototype	alpha	beta	gamma	delta	omicron
0.0125	11.3444	12.9474	33.8098	24.4076	23.5287	47.3865
0.00625	18.2372	39.1034	75.1651	51.7165	50.6548	62.6184
0.003125	47.0413	70.0849	117.248	87.0232	76.9038	71.7877
0.001563	67.6951	95.013	116.8	105.623	84.3514	69.8083
0.000781	84.9168	95.9657	112.409	113.125	99.6487	98.2929
0.000391	90.3536	105.107	108.804	107.06	99.8851	94.7082
M7
Dilution	prototype	alpha	beta	gamma	delta	omicron
0.0125	52.1314	44.6613	122.667	68.8884	64.3784	56.1594
0.00625	77.6963	73.7575	156.275	101.956	91.6974	71.8083
0.003125	116.08	118.068	219.397	135.565	118.163	86.368
0.001563	112.415	127.239	218.355	161.362	126.182	89.3565
0.000781	126.736	143.419	206.416	156.016	133.433	103.149
0.000391	113.28	133.895	168.892	138.197	119.368	89.975
M6
Dilution	prototype	alpha	beta	gamma	delta	omicron
0.0125	8.39083	17.3999	61.0434	46.6388	30.6635	49.3208
0.00625	19.7496	43.1956	105.094	83.985	65.8183	57.4964
0.003125	46.3958	83.5086	145.269	105.673	111.61	71.7544
0.001563	69.1803	98.7188	139.514	132.186	103.316	86.4189
0.000781	85.7037	115.985	142.159	143.572	128.257	92.6252
0.000391	85.2935	110.825	119.24	136.239	120.292	90.0241
M5
Dilution	prototype	alpha	beta	gamma	delta	omicron
0.0125	48.6997	82.9024	175.466	132.842	90.6767	62.2704
0.00625	76.4782	111.578	156.758	92.5968	81.9413	83.4113
0.003125	95.3251	127.585	177.316	120.956	98.9201	86.7177
0.001563	105.118	139.341	163.446	123.792	109.259	79.818
0.000781	127.922	155.459	166.17	140.66	112.712	101.897
0.000391	107.475	141.545	141.983	133.114	108.402	102.908
M4
Dilution	prototype	alpha	beta	gamma	delta	omicron
0.0125	53.978	89.621	175.634	89.3145	48.9013	65.141
0.00625	74.6973	105.935	175.231	112.028	80.6104	68.1731
0.003125	105.166	132.91	185.155	127.602	96.8921	100.485
0.001563	102.107	136.52	161.625	135.744	97.0541	101.07
0.000781	114.484	145.995	150.678	120.084	109.588	111.093
0.000391	106.568	132.138	137.616	119.227	102.186	93.9359
M3
Dilution	prototype	alpha	beta	gamma	delta	omicron
0.0125	8.85746	18.7208	67.0556	53.9493	20.9326	48.5574
0.00625	28.0851	56.0645	108.363	80.5782	75.4614	85.7489
0.003125	52.3032	89.2555	141.488	125.466	115.39	96.2429
0.001563	72.7638	117.611	123.941	144.881	121	93.1623
0.000781	90.6196	124.556	126.178	132.3	124.411	101.096
0.000391	98.3823	109.884	100.876	128.621	109.779	92.194
M2
Dilution	prototype	alpha	beta	gamma	delta	omicron
0.0125	10.3969	30.1371	80.6708	56.8763	33.878	50.2884
0.00625	45.2891	94.763	140.747	103.185	95.2424	67.1217
0.003125	85.481	127.718	191.685	152.425	113.26	99.5302
0.001563	104.938	138.151	159.412	153.501	125.545	92.7497
0.000781	190.643	147.152	178.493	151.472	127.68	111.873
0.000391		142.803	138.994	126.481	123.137	104.652
M1
Dilution	prototype	alpha	beta	gamma	delta	omicron
0.0125	96.5471	142.022	245.589	116.857	100.598	64.3643
0.00625	103.178	100.025	163.526	137.631	113.688	89.6187
0.003125	148.115	164.299	215.446	138.055	124.479	75.9296
0.001563	116.596	115.854	141.046	129.658	105.302	83.1646
0.000781	124.264	135.581	153.268	133.476	124.498	99.5613
0.000391	117.038	116.049	127.415	104.157	110.202	103.57
C0551…931
Dilution	prototype	alpha	beta	gamma	delta	omicron
0.0125	83.5532	119.905	128.846	125.336	121.284	61.5465
0.00625	94.8982	102.366	113.928	133.517	137.571	104.321
0.003125	98.6877	103.758	101.046	119.694	123.33	107.343
0.001563	88.9398	110.248	104.512	111.008	120.071	105.866
0.000781	93.0398	105.01	106.551	111.559	99.2076	109.853
0.000391	73.3495	102.873	105.859	111.938	101.108	108.379
C0551…879
Dilution	prototype	alpha	beta	gamma	delta	omicron
0.0125	92.6526	102.502	114.678	96.2212	116.881	83.7388
0.00625	109.141	118.987	120.742	108.6	118.675	104.799
0.003125	106.873	118.684	113.208	92.3884	107.399	104.747
0.001563	108.679	114.981	106.511	84.7573	101.401	103.313
0.000781	113.722	109.634	106.177	98.9514	105.669	101.132
0.000391	104.815	114.072	103.895	85.7768	86.7184	101.223
C0551…571
Dilution	prototype	alpha	beta	gamma	delta	omicron
0.0125	84.8581	107.179	106.311	133.969	122.042	59.2041
0.00625	101.789	105.394	114.644	119.281	127.873	98.8135
0.003125	102.745	116.359	113.121	116.2	98.9114	107.113
0.001563	101.592	114.434	112.788	119.7	109.308	107.47
0.000781	88.0517	94.3017	109.346	115.669	112.767	116.971
0.000391	91.2399	108.748	104.497	114.073	103.298	99.6883
C0551…320
Dilution	prototype	alpha	beta	gamma	delta	omicron
0.0125	77.843	78.9926	114.561	123.016	109.214	85.1136
0.00625	93.6113	107.391	125.469	125.423	105.624	97.9429
0.003125	110.059	112.77	122.465	118.592	114.468	84.3579
0.001563	105.876	118.856	122.665	115.126	100.292	104.1
0.000781	102.453	113.692	113.299	93.761	101.19	102.032
0.000391	106.983	102.835	120.665	103.977	103.981	95.2424
C0551…257
Dilution	prototype	alpha	beta	gamma	delta	omicron
0.0125	78.2134	93.3618	115.054	124.965	101.233	61.4519
0.00625	110.749	111.552	128.854	125.792	96.2708	71.749
0.003125	112.795	106.801	116.966	120.869	95.6073	90.0804
0.001563	99.9659	90.5463	112.342	116.757	98.3761	106.479
0.000781	111.392	101.942	114.032	119.056	99.4825	107.993
0.000391	112.266	110.549	107.956	117.423	102.266	96.5597
OM8066
Dilution	prototype	alpha	beta	gamma	delta	omicron
0.0125	79.6761	82.9796	109.986	101.601	125.164	70.3185
0.00625	93.5582	111.297	108.745	120.291	97.4613	87.6949
0.003125	125.84	112.306	132.464	124.114	135.328	93.2922
0.001563	119.993	119.162	114.079	133.732	128.337	105.547
0.000781	128.281	128.976	119.118	130.815	137.305	76.5457
0.000391	116.122	111.264	101.111	122.358	120.944	91.8527
OM8035
Dilution	prototype	alpha	beta	gamma	delta	omicron
0.0125	66.223	96.7837	149.345	130.849	123.207	59.3508
0.00625	107.754	123.492	127.391	119.744	108.063	71.6777
0.003125	142.07	152.704	195.285	188.545	174.257	97.3279
0.001563	124.16	140.083	145.774	142.032	133.2	104.366
0.000781	130.711	140.1	157.243	159.427	138.276	75.3871
0.000391	129.613	135.83	142.567	136.763	131.49	97.1944

## Sheet: Fig 4c
No Vaccination
WT	alpha	beta	gamma	delta	omicron
80	80	80	80	80	80
80	80	80	80	80	80
80	80	80	80	80	80
80	80	80	80	80	80
80	80	80	80	80	80
80	80	80	80	80	80
80	80	80	80	80	80
80	80	80	80	80	80
80	80	80	80	80	80
One Shot
prototype	alpha	beta	gamma	delta	omicron
80	80	80	80	80	80
80.1282	90.0901	80	80	80	80
80	80	80	80	82.1018	80
84.4595	80	80	80	80	80
Two Shots<50 days
prototype	alpha	beta	gamma	delta	omicron
493.34	246.914	84.8896	195.542	232.504	80
586.167	354.736	80	150.693	400.641	102.459
401.284	228.885	83.7521	81.3008	95.8773	97.4659
855.432	391.389	118.175	130.225	187.091	80
409.836	162.048	80	81.6993	93.2836	80
158.453	80	80	80	80	84.317
309.119	140.568	80	85.6898	111.396	92.2509
1052.85	638.978	143.123	242.66	603.865	120.178
214.961	116.986	80	82.4402	83.682	80
381.098	201.41	101.42	144.383	161.005	93.1966
1356.85	785.546	187.161	305.53	603.865	92.8505
191.059	99.2064	129.651	85.2515	80	80
389.408	188.822	80	120.802	220.556	80
Two Shots>50 days
prototype	alpha	beta	gamma	delta	omicron
100.776	80	80	80	80	80
80	80	80	80	80	80
381.679	170.155	80	84.6024	112.905	93.0233
169.262	92.5926	80	80	90.3342	85.5432
309.693	142.837	80	80	114.916	81.367

## Sheet: Supp. Fig 1a
	0 ug/mL			100 ug/mL
b10-(S)RBD	3116152	2045502	5021893	997950	547188	1248503		3.39452e+06	931214	3.64526
(S)RBD-b10	450235	240135	517682	16200	7924	15779		402684	13301	30.2747
b10-(S)RBD-b10	5224596	5095994	14762804	161704	235684	383572		8.36113e+06	260320	32.1187
b9-(S)RBD	4365016	1992915	5013220	642326	487411	1015398		3.79038e+06	715045	5.3009
(S)RBD-b9, F14	101294	45954	105155	3801	3480	5952		84134.3	4411	19.0738
b9-(S)RBD-b9, F14	927354	563886	1142029	18015	10969	23392		877756	17458.7	50.2763

## Sheet: Supp. Fig 1e_f
PseudoVirus
Sample #	Positive Control			2			6			8			9			10			11			13			14			17			18
	N-1	N-2	Avg	N-1	N-2	Avg	N-1	N-2	Avg	N-1	N-2	Avg	N-1	N-2	Avg	N-1	N-2	Avg	N-1	N-2	Avg	N-1	N-2	Avg	N-1	N-2	Avg	N-1	N-2	Avg	N-1	N-2	Avg
0.1	0.997122	0.830975	0.914048
1	0.900961	0.746337	0.823649	0.702555	0.755951	0.729253	0.62776	0.607556	0.617658	0.827013	0.916652	0.871833	0.834419	0.728232	0.781325	0.872983	0.921661	0.897322	0.82129	0.717341	0.769315	0.78048	1.01014	0.89531	0.839841	0.713312	0.776577	0.899858	0.981031	0.940445	0.807047	0.743932	0.775489
10	0.757191	0.570946	0.664068	0.659996	0.677458	0.668727	0.6331	0.606658	0.619879	0.755525	0.796427	0.775976	0.868583	0.68966	0.779121	0.778071	0.799821	0.788946	0.85173	0.663377	0.757554	0.743719	0.74119	0.742455	0.790278	0.67138	0.730829	0.543582	0.654435	0.599009	0.673776	0.64956	0.661668
100	0.119435	0.109075	0.114255	0.18597	0.184734	0.185352	0.531789	0.502125	0.516957	0.681052	0.644045	0.662549	0.584037	0.732995	0.658516	0.654648	0.63092	0.642784	0.692486	0.645239	0.668862	0.644901	0.60905	0.626976	0.690687	0.691889	0.691288	0.101783	0.133062	0.117422	0.188737	0.134378	0.161558
Sample #	PC	2	6	8	9	10	11	13	14	17	18
0	0
0.1	91.4048
1	82.3649	72.9253	61.7658	87.1833	78.1325	89.7322	76.9315	89.531	77.6577	94.0445	77.5489
10	66.4068	66.8727	61.9879	77.5976	77.9121	78.8946	75.7554	74.2455	73.0829	59.9009	66.1668
100	11.4255	18.5352	51.6957	66.2549	65.8516	64.2784	66.8862	62.6976	69.1288	11.7422	16.1558
	0.732568	0.0873736	2.09756	2.61678	10.533	1.67781	3.34086	2.53502	0.0850126	2.21179	3.84379
NeuSATiN 1	PC	2	6	8	9	10	11	13	14	17	18		Day NeuSATiN 2	PC	2	6	8	9	10	11	13	14	17	18
100	34.0763	18.4596	39.6698	36.9229	54.164	32.5431	38.4368	32.9575	69.7816	12.0548	11.9823		100	19.0968	19.3403	50.8386	86.1918	69.6748	71.0557	78.0239	64.2974	59.5705	12.3118	13.8056
10		41.74	85.496	62.5846	76.5843	96.169	122.661	97.2468	119.72	55.2918	79.6403		10		89.7931	84.8324	107.898	100.171	113.773	119.766	98.7562	102.64	70.6917	87.9332
1		93.6607	76.0167	102.509	106.036	68.5153	132.98	112.366	115.163	85.6448	104.218		1		121.185	72.6061	101.33	121.335	102.596	121.553	89.4311	115.724	102.366	78.6455
NeuSATiN Avg
100	26.5865	18.8999	45.2542	61.5574	61.9194	51.7994	58.2304	48.6275	64.676	12.1833	12.8939
10		65.7665	85.1642	85.2413	88.3776	104.971	121.214	98.0015	111.18	62.9917	83.7868
1		107.423	74.3114	101.919	113.685	85.5554	127.266	100.899	115.444	94.0056	91.4317

## Sheet: Supp. Fig 2
	Without NAb			With NAb
WT	112105	97478	100393	9870	10481	12475
Alpha	30917	25714	24168	4174	3984	4324
Beta	266635	236911	115942	157504	222447	227458
Delta	111118	95895	101602	24500	25423	27040
Gamma	69124	76689	59881	59114	62748	61668

[truncated: 2 more sheets: Supp. Fig 3, Supp. Table 3]
